# Supplementary material for: Sex-Related Disparities in the Prevalence of Depression among Patients Hospitalized with Type 2 Diabetes Mellitus in Spain, 2011–2020
Source: J Clin Med. 2022 Oct 24;11(21):6260. doi: 10.3390/jcm11216260 (PMC9654856; doi:10.3390/jcm11216260)
Supplement: Supplementary file 1 [file jcm-11-06260-s001.zip]

Archive with 1 entries (1 files):
- jcm-1970434-supplementary.pdf
